# Supplementary material for: Understanding the Energy Band Mechanism in MoS2/Co3O4 Heterojunction-Based Bioplastics Affected by Carrier Concentration
Source: Nanomaterials (Basel). 2025 Feb 15;15(4):297. doi: 10.3390/nano15040297 (PMC11858651; doi:10.3390/nano15040297)
Supplement: Supplementary file 1 [file nanomaterials-15-00297-s001.zip]

Archive with 1 entries (1 files):
- nanomaterials-3468739-supplementary.pdf
